# Supplementary material for: Obesity and Acute Kidney Injury in Patients with ST-Elevation Myocardial Infarction
Source: J Clin Med. 2023 Nov 25;12(23):7311. doi: 10.3390/jcm12237311 (PMC10707242; doi:10.3390/jcm12237311)
Supplement: Supplementary file 1 [file jcm-12-07311-s001.zip]

Archive with 1 entries (1 files):
- jcm-2677594-supplementary.pdf
